# Supplementary material for: Influenza Vaccine Technology Transfer: A Mixed-Methods Study with Vaccine Manufacturers and Global Experts to Assess Successes, Challenges, and Opportunities
Source: Vaccines (Basel). 2026 Jun 11;14(6):522. doi: 10.3390/vaccines14060522 (PMC13308326; doi:10.3390/vaccines14060522)
Supplement: Supplementary file 1 [file vaccines-14-00522-s001.zip]

Archive with 1 entries (1 files):
- vaccines-4292435-supplementary.pdf
